# Supplementary material for: Identifying Environmental Determinants Relevant to Health and Wellbeing in Remote Australian Indigenous Communities: A Scoping Review of Grey Literature
Source: Int J Environ Res Public Health. 2021 Apr 15;18(8):4167. doi: 10.3390/ijerph18084167 (PMC8071139; doi:10.3390/ijerph18084167)
Supplement: Supplementary file 1 [file ijerph-18-04167-s001.zip]

Archive with 1 entries (1 files):
- Chakraborty_scoping review_suppl file_table s1_submitted.pdf
